# Supplementary material for: Kai-Xin-San Inhibits Tau Pathology and Neuronal Apoptosis in Aged SAMP8 Mice
Source: Mol Neurobiol. 2022 Mar 18;59(5):3294–309. doi: 10.1007/s12035-021-02626-0 (PMC9016055; doi:10.1007/s12035-021-02626-0)
Supplement: Supplementary file 2 — Supplementary file2 (XLSX 9.45 KB) [file 12035_2021_2626_MOESM2_ESM.xlsx]

## Sheet: Sheet1
Table. S1 Contents of Kai-Xin-San (KXS)
Latin name	Chinese name	Part used	Weight (g)	Batch No.
Polygala tenuifolia Willd	Yuan Zhi	Radix	40	190215
Panax ginseng C.A. Mey	Ren Shen	Rhizoma	60	190206
Poria cocos (Schw.) Wolf	Fu Ling	Sclerotium	60	190212
Acorus tatarinowii Schott	Shi Chang Pu	Rhizoma	40	190106
