# Supplementary material for: Kai-Xin-San Inhibits Tau Pathology and Neuronal Apoptosis in Aged SAMP8 Mice
Source: Mol Neurobiol. 2022 Mar 18;59(5):3294–309. doi: 10.1007/s12035-021-02626-0 (PMC9016055; doi:10.1007/s12035-021-02626-0)
Supplement: Supplementary file 3 — Supplementary file3 (XLSX 10.5 KB) [file 12035_2021_2626_MOESM3_ESM.xlsx]

## Sheet: Sheet1
Table. S2 Primary antibody combinations for western blot and immunohistochemistry
Primary antibodies	Antibody dilution	Application	Company
mouse anti-Tau	1:1000	Western blot	Abcam, Cambridge, MA, USA
rabbit anti-phospho-Tau (Ser396)	1:1000	Western blot	Abcam, Cambridge, MA, USA
rabbit anti-phospho-Tau ( Thr231)	1:1000	Western blot	Abcam, Cambridge, MA, USA
rabbit anti-phospho-Tau (Ser404)	1:1000	Western blot	Abcam, Cambridge, MA, USA
rabbit anti-phospho-Tau ( Ser214)	1:1000	Western blot	Abcam, Cambridge, MA, USA
rabbit anti-phospho-Tau(Thr181)	1:1000	Western blot	Immunoway, Plano, USA
rabbit anti-phospho-AKT(Ser473)	1:1000	Western blot	Cell Signaling Technology, Danvers, MA, USA
mouse anti-AKT	1:1000	Western blot	Cell Signaling Technology, Danvers, MA, USA
rabbit anti-GSK3β	1:1000	Western blot	Immunoway, Plano, USA
rabbit anti-phospho-GSK3β (Tyr216)	1:500	Western blot	Immunoway, Plano, USA
rabbit anti-phospho-GSK3β (Ser9)	1:1000	Western blot	Abcam, Cambridge, MA, USA
mouse anti-CDK5	1:1000	Western blot	Immunoway, Plano, USA
rabbit anti-phospho-CDK5 (Tyr15)	1:500	Western blot	Immunoway, Plano, USA
rabbit anti-p35/p25	1:1000	Western blot	Cell Signaling Technology, Danvers, MA, USA
mouse anti-GFAP	1:1000	Western blot	Cell Signaling Technology, Danvers, MA, USA
rabbit anti-Iba1	1:1000	Western blot	Abcam, Cambridge, MA, USA
rabbit anti-ΝLRP3	1:1000	Western blot	Abcam, Cambridge, MA, USA
rabbit anti-IL-1β	1:1000	Western blot	Abcam, Cambridge, MA, USA
rabbit anti-IL-6	1:500	Western blot	Santa Cruz Biotechnology,Oregon, USA
rabbit anti-caspase 1	1:500	Western blot	Proteintech, Rosemont, IL, USA
rabbit anti-caspase 3	1:500	Western blot	Proteintech, Rosemont, IL, USA
rabbit anti-BCL2	1:500	Western blot	Proteintech, Rosemont, IL, USA
rabbit anti-BAX	1:1000	Western blot	Abcam, Cambridge, MA, USA
rabbit anti-TLR4	1:1000	Western blot	Abcam, Cambridge, MA, USA
rabbit anti-MyD88	1:1000	Western blot	Cell Signaling Technology, Danvers, MA, USA
rabbit anti-NF-κB p65	1:1000	Western blot	Cell Signaling Technology, Danvers, MA, USA
rabbit anti-phospho-NF-κB p65 (Ser536)	1:1000	Western blot	Cell Signaling Technology, Danvers, MA, USA
mouse anti-GAPDH	1:10000	Western blot	Proteintech, Rosemont, IL, USA
rabbit anti-GAPDH	1:10000	Western blot	Proteintech, Rosemont, IL, USA
rabbit anti-phospho-Tau (Thr231)	1:100	Immunohistochemistry	Abcam, Cambridge, MA, USA
rabbit anti-phospho-Tau (Ser404)	1:100	Immunohistochemistry	Abcam, Cambridge, MA, USA
rabbit anti-GFAP	1:100	Immunohistochemistry	Abcam, Cambridge, MA, USA
rabbit anti-Iba1	1:400	Immunohistochemistry	Wako Pure Chemical Industries, Osaka, Japan
rabbit anti-NLPR3	1:200	Immunohistochemistry	Abcam, Cambridge, MA, USA
