# Supplementary material for: Kai-Xin-San Inhibits Tau Pathology and Neuronal Apoptosis in Aged SAMP8 Mice
Source: Mol Neurobiol. 2022 Mar 18;59(5):3294–309. doi: 10.1007/s12035-021-02626-0 (PMC9016055; doi:10.1007/s12035-021-02626-0)
Supplement: Supplementary file 4 — Supplementary file4 (XLSX 13.2 KB) [file 12035_2021_2626_MOESM4_ESM.xlsx]

## Sheet: Sheet1
Table. S3 The active components and related AD targets in KXS
Herbs	Components	Total number of ALI targets	Targets
PO	Cetylic Acid,Hexadecanoic Acid,Palmitic Acid	6	CNR2, INS, PPARA, PPARG, S100B, TLR4
	Lauric Acid	6	CNR2, INS, PPARA, PPARG, S100B, TLR4
	Caprylic Acid	6	CNR2, INS, PPARA, PPARG, S100B, TLR4
	Ergosterol	4	ESR1, ESR2, PPARA, VDR
	Dodecenoic Acid	2	PPARA, PPARG
	β-Amyrin Acetate	2	ESR1, ESR2
	O-Acetylpachymic Acid-25-Ol	2	IL1B, VDR
	Dehydroeburicoic Acid	5	ESR1, ESR2, GSTP1, PPARA, VDR
	Dehydrotumulosic Acid	3	ESR1, GSTP1, VDR
	Eburicoic Acid	5	ESR1, ESR2, GSTP1, PPARA, VDR
	3-Epidehydrotumulosic Acid	3	ESR1, GSTP1, VDR
	3β-Hydroxy-16α-Acetoxy-Lanosta-7,9(11),24-Trien-21-Oic Acid	4	ESR1, GSTP1, IL1B, VDR
	3β-P-Hydroxybenzoyldehydrotumulosic Acid	1	VDR
	25-Hydroxy-3-Epidehydrotumulosic Acid	3	ESR1, GSTP1, VDR
	3β-Hydroxylanosta-7,9(11),24-Trien-21-Oic Acid	5	ESR1, ESR2, GSTP1, PPARA, VDR
	Pachymic Acid	3	ESR1, GSTP1, VDR
	Pachymic Acid Methyl Ester	2	ESR1, IL1B
	Pinicolic Acid A	4	ESR1, ESR2, PPARA, VDR
	Polyporenic Acid C	3	ESR1, GSTP1, VDR
	Poricoic Acid A	3	ESR1, GSTP1, VDR
	Poricoic Acid B	3	ESR1, GSTP1, VDR
	Poricoic Acid D	3	ESR1, GSTP1, VDR
	Poricoic Acid Dm	2	GSTP1, VDR
	Poricoic Acid G	3	ESR1, GSTP1, VDR
	Poricoic Acid H	3	ESR1, GSTP1, VDR
	Trametenolic Acid	5	ESR1, ESR2, GSTP1, PPARA, VDR
	Tumulosic Acid	3	ESR1, GSTP1, VDR
	Tumulosic Acid Methyl Ester	2	GSTP1, VDR
	Undecanoic Acid	6	CNR2, INS, PPARA, PPARG, S100B, TLR4
GR	Cetylic Acid,Hexadecanoic Acid,Palmitic Acid	6	CNR2, INS, PPARA, PPARG, S100B, TLR4
	Sitosterol,β-Sitosterol	4	ESR1, ESR2, PPARA, VDR
	Cis-9,Cis-12-Linoleic Acid,Inositol,Linoleic,Linoleic Acid	6	CNR2, INS, PPARA, PPARG, S100B, TLR4
	Stigmasterol	4	ESR1, ESR2, PPARA, VDR
	Kaempferol	5	AKT1, COMT, ESR1, ESR2, SOAT1
	Trifolin	1	ALDH2
	Cedrol,Eudesmol,β-Cedrol	1	VDR
	Alexandrin,Daucosterol,Caproic Acid,Eleutheroside A,Sitogluside,Strumaroside,β-Sitosterol-β-D-Glucoside	2	CASP3, VDR
	Riboflavine	1	NOS1
	Citric Acid	1	MIF
	Campesterol,M-Cresol	4	ESR1, ESR2, PPARA, VDR
	Adenosine,Adenine Nucleoside	5	AKT1, CREB1, DAPK1, GSK3B, IGF1R
	Malic Acid	1	MIF
	Adenosine Triphosphate	11	AKT1, ALDH2, CREB1, DAPK1, DLG4, GSK3B, HMOX1, IGF1R, INSR, NOS1, PARP1
	Araloside A	3	CASP3, IL1B, IL6
	Chikusetsusaponin Iii	4	CASP3, IL1B, IL6, VDR
	Chikusetsusaponin Iv	4	CASP3, IL1B, IL6, VDR
	Dianthoside	1	ALDH2
	Ginsenol	3	ESR1, ESR2, VDR
	Ginsenoside F1	4	CASP3, IL1B, IL6, VDR
	Ginsenoside F4	4	CASP3, IL1B, IL6, VDR
	Ginsenoside I	3	IL1B, IL6, VDR
	Ginsenoside Ia	4	CASP3, IL1B, IL6, VDR
	Ginsenoside Ib	4	CASP3, IL1B, IL6, VDR
	Ginsenoside Ic	4	CASP3, IL1B, IL6, VDR
	Ginsenoside Ii	3	IL1B, IL6, VDR
	Ginsenoside Iii	4	CASP3, IL1B, IL6, VDR
	Ginsenoside La	4	CASP3, IL1B, IL6, VDR
	Ginsenoside Ra0	4	CASP3, IL1B, IL6, VDR
	Ginsenoside Ra1	4	CASP3, IL1B, IL6, VDR
	Ginsenoside Ra2	4	CASP3, IL1B, IL6, VDR
	Ginsenoside Ra3	4	CASP3, IL1B, IL6, VDR
	Ginsenoside Rb1	4	CASP3, IL1B, IL6, VDR
	Ginsenoside Rb2	4	CASP3, IL1B, IL6, VDR
	Ginsenoside Rb3	4	CASP3, IL1B, IL6, VDR
	Ginsenoside Rc	4	CASP3, IL1B, IL6, VDR
	Ginsenoside Rd	4	CASP3, IL1B, IL6, VDR
	Ginsenoside Re	4	CASP3, IL1B, IL6, VDR
	Ginsenoside Rf	4	CASP3, IL1B, IL6, VDR
	Ginsenoside Rg1	4	CASP3, IL1B, IL6, VDR
	Ginsenoside Rg2	4	CASP3, IL1B, IL6, VDR
	20(S)-Ginsenoside Rg3	4	CASP3, IL1B, IL6, VDR
	20(R)-Ginsenoside Rh1	4	CASP3, IL1B, IL6, VDR
	Ginsenoside-Rh1	4	CASP3, IL1B, IL6, VDR
	20(R)-Ginsenoside-Rh2	4	CASP3, IL1B, IL6, VDR
	Ginsenoside Rh2	4	CASP3, IL1B, IL6, VDR
	Ginsenoside Rh3	4	CASP3, IL1B, IL6, VDR
	Ginsenoside Rh4	4	CASP3, IL1B, IL6, VDR
	Ginsenoside R0	1	CASP3
	Ginsenoside Rs1	4	CASP3, IL1B, IL6, VDR
	Ginsenoside Rs2	4	CASP3, IL1B, IL6, VDR
	20-Glucosylginsenoside Rf	4	CASP3, IL1B, IL6, VDR
	Isocitric Acid	1	MIF
	Isocitric Acid B	1	MIF
	Isocitric Acid C	1	MIF
	Isocitric Acid D	1	MIF
	Malonylginsenoside Rb2	4	CASP3, IL1B, IL6, VDR
	Malonylginsenoside Rc	4	CASP3, IL1B, IL6, VDR
	6'-Malonylginsenoside Rd1	4	CASP3, IL1B, IL6, VDR
	Neointermedeol	2	ESR1, VDR
	Notoginsenoside R1	4	CASP3, IL1B, IL6, VDR
	Notoginsenoside R4	4	CASP3, IL1B, IL6, VDR
	Panacon	1	VDR
	Panaxadiol	1	ESR2
	Panaxatriol	1	GSTP1
	Protopanaxadiol	4	ESR1, ESR2, GSTP1, VDR
	Protopanaxatriol	3	ESR1, GSTP1, VDR
	Quinquenoside R1	4	CASP3, IL1B, IL6, VDR
	β-Sitosterol-3-(6-Linoleoyl)Glucopyranoside	1	CASP3
	β-Sitosterol-3-(6-Palmitoleoyl)Glucopyranoside	1	CASP3
	β-Sitosterol-3-(6-Stearoyl)Glucopyranoside	1	CASP3
	Stigmasterol-3-(6-Linoleoyl)Glucopyranoside	1	CASP3
	Stigmasterol-3-(6-Oleoyl)Glucopyranoside	1	CASP3
	Stigmasterol-3-(6-Stearoyl)Glucopyranoside	1	CASP3
	Stigmast-3-O-β-D-Glucopyanosyl-6-Hexadecanoate	1	CASP3
	Widdrol	1	VDR
PR	N-Acetyl-D-Glucosamine	3	ACE, ICAM1, MMP9
	1,6-Dihydroxy-3,7-Dimethoxyxanthone	1	SOAT1
	1,6-Dihydroxy-3,5,7-Trimethoxyxanthone	1	SOAT1
	4-C-beta-D-Glucopyranosyl-1,3,6-Trihydroxy-7-Methoxyxanthone	2	ALDH2, SOAT1
	Onjisaponin A	3	CASP3, IL1B, IL6
	Onjisaponin B	1	CASP3
	Onjisaponin E	1	CASP3
	Polygalaxanthone Iv	1	ALDH2
	Polygalaxanthone V	1	ALDH2
	Polygalaxanthone Vi	1	ALDH2
	Polygalaxanthone Vii	1	ALDH2
	Tenuifolin	4	CASP3, IL1B, IL6, VDR
	Tenuiphenone A	1	ALDH2
	Tenuiphenone B	1	ALDH2
AT	Eugenol Methyl Ether,Methyl Isoeugenol,Methyleugenol	2	ESR1, ESR2
	Eugenol,Guaiacol	2	ESR1, ESR2
