# Supplementary material for: Kai-Xin-San Inhibits Tau Pathology and Neuronal Apoptosis in Aged SAMP8 Mice
Source: Mol Neurobiol. 2022 Mar 18;59(5):3294–309. doi: 10.1007/s12035-021-02626-0 (PMC9016055; doi:10.1007/s12035-021-02626-0)
Supplement: Supplementary file 5 — Supplementary file5 (XLSX 13.1 KB) [file 12035_2021_2626_MOESM5_ESM.xlsx]

## Sheet: Sheet1
Table. S4 Target-pathway network information for KXS
Term	Description	Count	Targets
hsa05010	Alzheimer disease	8	INS/IL1B/CASP3/IL6/AKT1/NOS1/GSK3B/INSR
hsa04151	PI3K-Akt signaling pathway	8	INS/TLR4/IL6/AKT1/CREB1/GSK3B/IGF1R/INSR
hsa04932	Non-alcoholic fatty liver disease (NAFLD)	8	INS/PPARA/IL1B/CASP3/IL6/AKT1/GSK3B/INSR
hsa05215	Prostate cancer	7	INS/GSTP1/MMP9/AKT1/CREB1/GSK3B/IGF1R
hsa05152	Tuberculosis	7	TLR4/VDR/IL1B/CASP3/IL6/AKT1/CREB1
hsa04668	TNF signaling pathway	7	IL1B/ICAM1/MMP9/CASP3/IL6/AKT1/CREB1
hsa04066	HIF-1 signaling pathway	7	INS/TLR4/IL6/AKT1/IGF1R/HMOX1/INSR
hsa04931	Insulin resistance	7	INS/PPARA/IL6/AKT1/CREB1/GSK3B/INSR
hsa04211	Longevity regulating pathway	6	INS/PPARG/AKT1/CREB1/IGF1R/INSR
hsa04010	MAPK signaling pathway	6	INS/IL1B/CASP3/AKT1/IGF1R/INSR
hsa05163	Human cytomegalovirus infection	6	IL1B/CASP3/IL6/AKT1/CREB1/GSK3B
hsa05205	Proteoglycans in cancer	6	TLR4/ESR1/MMP9/CASP3/AKT1/IGF1R
hsa05167	Kaposi sarcoma-associated herpesvirus infection	6	ICAM1/CASP3/IL6/AKT1/CREB1/GSK3B
hsa05164	Influenza A	6	TLR4/IL1B/ICAM1/CASP3/IL6/AKT1
hsa05161	Hepatitis B	6	TLR4/MMP9/CASP3/IL6/AKT1/CREB1
hsa05418	Fluid shear stress and atherosclerosis	6	IL1B/GSTP1/ICAM1/MMP9/AKT1/HMOX1
hsa05162	Measles	6	TLR4/IL1B/CASP3/IL6/AKT1/GSK3B
hsa04152	AMPK signaling pathway	6	INS/PPARG/AKT1/CREB1/IGF1R/INSR
hsa01522	Endocrine resistance	5	ESR1/ESR2/MMP9/AKT1/IGF1R
hsa04657	IL-17 signaling pathway	5	IL1B/MMP9/CASP3/IL6/GSK3B
hsa04917	Prolactin signaling pathway	5	INS/ESR1/ESR2/AKT1/GSK3B
hsa05132	Salmonella infection	5	TLR4/IL1B/CASP3/IL6/AKT1
hsa05225	Hepatocellular carcinoma	5	GSTP1/AKT1/GSK3B/IGF1R/HMOX1
hsa04150	mTOR signaling pathway	5	INS/AKT1/GSK3B/IGF1R/INSR
hsa05224	Breast cancer	5	ESR1/ESR2/AKT1/GSK3B/IGF1R
hsa04915	Estrogen signaling pathway	5	ESR1/ESR2/MMP9/AKT1/CREB1
hsa04068	FoxO signaling pathway	5	INS/IL6/AKT1/IGF1R/INSR
hsa05135	Yersinia infection	5	TLR4/IL1B/IL6/AKT1/GSK3B
hsa05142	Chagas disease (American trypanosomiasis)	5	TLR4/IL1B/ACE/IL6/AKT1
hsa04933	AGE-RAGE signaling pathway in diabetic complications	5	IL1B/ICAM1/CASP3/IL6/AKT1
hsa05323	Rheumatoid arthritis	4	TLR4/IL1B/ICAM1/IL6
hsa01521	EGFR tyrosine kinase inhibitor resistance	4	IL6/AKT1/GSK3B/IGF1R
hsa05133	Pertussis	4	TLR4/IL1B/CASP3/IL6
hsa04213	Longevity regulating pathway - multiple species	4	INS/AKT1/IGF1R/INSR
hsa05134	Legionellosis	4	TLR4/IL1B/CASP3/IL6
hsa05144	Malaria	4	TLR4/IL1B/ICAM1/IL6
hsa05131	Shigellosis	4	TLR4/IL1B/AKT1/GSK3B
hsa04014	Ras signaling pathway	4	INS/AKT1/IGF1R/INSR
hsa05166	Human T-cell leukemia virus 1 infection	4	ICAM1/IL6/AKT1/CREB1
hsa04015	Rap1 signaling pathway	4	INS/AKT1/IGF1R/INSR
hsa05169	Epstein-Barr virus infection	4	ICAM1/CASP3/IL6/AKT1
hsa05130	Pathogenic Escherichia coli infection	4	TLR4/IL1B/CASP3/IL6
hsa05202	Transcriptional misregulation in cancer	4	PPARG/MMP9/IL6/IGF1R
hsa04022	cGMP-PKG signaling pathway	4	INS/AKT1/CREB1/INSR
hsa05160	Hepatitis C	4	PPARA/CASP3/AKT1/GSK3B
hsa04140	Autophagy - animal	4	INS/AKT1/DAPK1/IGF1R
hsa04910	Insulin signaling pathway	4	INS/AKT1/GSK3B/INSR
hsa04728	Dopaminergic synapse	4	AKT1/COMT/CREB1/GSK3B
hsa04926	Relaxin signaling pathway	4	MMP9/AKT1/NOS1/CREB1
hsa04380	Osteoclast differentiation	4	PPARG/IL1B/AKT1/CREB1
hsa04064	NF-kappa B signaling pathway	4	TLR4/IL1B/ICAM1/PARP1
hsa04620	Toll-like receptor signaling pathway	4	TLR4/IL1B/IL6/AKT1
hsa05146	Amoebiasis	4	TLR4/IL1B/CASP3/IL6
hsa04914	Progesterone-mediated oocyte maturation	3	INS/AKT1/IGF1R
hsa05210	Colorectal cancer	3	CASP3/AKT1/GSK3B
hsa01524	Platinum drug resistance	3	GSTP1/CASP3/AKT1
hsa05321	Inflammatory bowel disease (IBD)	3	TLR4/IL1B/IL6
hsa04923	Regulation of lipolysis in adipocytes	3	INS/AKT1/INSR
hsa04913	Ovarian steroidogenesis	3	INS/IGF1R/INSR
hsa05143	African trypanosomiasis	3	IL1B/ICAM1/IL6
hsa04217	Necroptosis	3	TLR4/IL1B/PARP1
hsa04072	Phospholipase D signaling pathway	3	INS/AKT1/INSR
hsa04550	Signaling pathways regulating pluripotency of stem cells	3	AKT1/GSK3B/IGF1R
hsa04210	Apoptosis	3	CASP3/AKT1/PARP1
hsa04919	Thyroid hormone signaling pathway	3	ESR1/AKT1/GSK3B
hsa04935	Growth hormone synthesis, secretion and action	3	AKT1/CREB1/GSK3B
hsa05145	Toxoplasmosis	3	TLR4/CASP3/AKT1
hsa04922	Glucagon signaling pathway	3	PPARA/AKT1/CREB1
hsa04625	C-type lectin receptor signaling pathway	3	IL1B/IL6/AKT1
hsa04730	Long-term depression	2	NOS1/IGF1R
hsa05416	Viral myocarditis	2	ICAM1/CASP3
hsa04978	Mineral absorption	2	VDR/HMOX1
hsa05213	Endometrial cancer	2	AKT1/GSK3B
hsa05014	Amyotrophic lateral sclerosis (ALS)	2	CASP3/NOS1
hsa04961	Endocrine and other factor-regulated calcium reabsorption	2	ESR1/VDR
hsa00330	Arginine and proline metabolism	2	ALDH2/NOS1
hsa05030	Cocaine addiction	2	CREB1/DLG4
hsa04930	Type II diabetes mellitus	2	INS/INSR
hsa04940	Type I diabetes mellitus	2	INS/IL1B
hsa05332	Graft-versus-host disease	2	IL1B/IL6
hsa05219	Bladder cancer	2	MMP9/DAPK1
hsa04960	Aldosterone-regulated sodium reabsorption	2	INS/INSR
hsa00350	Tyrosine metabolism	2	COMT/MIF
hsa05020	Prion diseases	2	IL1B/IL6
hsa01523	Antifolate resistance	2	IL1B/IL6
